# Supplementary material for: Human cerebral malaria and Plasmodium falciparum genotypes in Malawi
Source: Malar J. 2012 Feb 7;11:35. doi: 10.1186/1475-2875-11-35 (PMC3295736; doi:10.1186/1475-2875-11-35)
Supplement: Additional file 1 — Comparison of the number of msp-1 and -msp-2 alleles found in peripheral blood and tissues of patients with different diagnosis with the number of heterozygous calls found using the molecular barcode demonstrates low complexity in cerebral malaria. Statistical comparison was made by ANOVA. Comparison of the average number of heterozygous calls found using the molecular barcode in the clinical peripheral blood samples shows a significant difference between retinopathy positive and retinopathy negative. The slightly higher average value of the retinopathy positives is due to the inclusion of patients who may be CM and SMA. Statistical comparison was made by t-test of means. [file 1475-2875-11-35-S1.XLS]

## Sheet: Additional File 1
	Additional File 1.Comparison of the number of msp-1 and -2 alleles found in peripheral blood and tissues of patients with different diagnosis with the number of heterozygous calls found using the molecular barcode demonstrates low complexity in cerebral malaria. Statistical comparison was made by ANOVA. Comparison of the average number of heterozygous calls found using the molecular barcode in th…
			CM	CM/SMA	Pneumonia	Other Cause	P-Value
	Autopsy	msp-1 & -2	1.93103	2.93548	3.25	2.75	<0.001
		Barcode	1.62069	3.58065	6.52632	3.41667	<0.001
	Clinical		Retinopathy Positive		Retinopathy Negative
		Barcode	3.536		5.833		0.018
