# Supplementary material for: Human cerebral malaria and Plasmodium falciparum genotypes in Malawi
Source: Malar J. 2012 Feb 7;11:35. doi: 10.1186/1475-2875-11-35 (PMC3295736; doi:10.1186/1475-2875-11-35)
Supplement: Additional file 2 — Table S2. The barcodes for 112 consecutive patients with positive peripheral blood parasitaemia and sufficient DNA for performance of the molecular barcode are shown. The order of the patients displayed in the table is by study number and not by date (see Figure 4). [file 1475-2875-11-35-S2.XLS]

## Sheet: Additional.File.2
	Additional File 2.
		Single Nucleotide Polymorphism TaqMan Assays
	Sample	1A	1B	2A	4A	5A	6A	6B	7A	7B	7C	7D	7E	7F	7G	7H	8A	9A	10A	10B	11A	11B	13A	13B	14A
	MW.001	T	A	Y	Y	C	C	A	R	W	T	C	G	C	A	M	C	Y	T	A	G	M	T	G	K
	MW.002	Y	X	T	T	S	S	A	G	A	X	T	X	Y	A	M	C	X	X	X	R	M	Y	T	G
	MW.003	T	X	C	T	S	C	A	G	A	C	T	X	X	C	A	A	C	A	A	G	C	C	T	G
	MW.004	Y	A	C	T	S	G	A	G	T	T	T	R	C	A	A	C	T	W	A	A	C	T	K	K
	MW.005	T	A	Y	Y	C	S	R	G	A	Y	T	A	C	M	A	C	Y	A	M	G	C	C	T	G
	MW.006	Y	A	Y	T	S	S	R	R	W	Y	Y	R	C	M	M	M	Y	T	M	R	M	Y	T	K
	MW.007	T	A	C	T	G	C	R	G	A	Y	C	R	T	A	A	C	C	W	M	G	M	T	T	K
	MW.008	T	A	C	T	C	C	X	G	A	T	T	A	C	C	A	A	C	A	C	G	A	C	G	G
	MW.009	T	A	C	T	C	G	G	G	A	T	T	G	X	A	C	C	C	T	A	A	C	T	G	G
	MW.010	Y	A	C	T	S	S	R	G	A	Y	C	A	T	A	C	M	T	A	M	R	C	Y	K	K
	MW.011	T	A	Y	T	C	S	A	G	A	Y	Y	G	X	M	M	C	C	A	A	G	C	T	K	G
	MW.012	Y	A	Y	C	G	C	R	G	A	Y	Y	R	X	M	M	M	Y	W	M	R	A	T	K	K
	MW.013	T	A	C	C	C	G	A	G	A	T	T	G	T	X	A	A	T	A	C	A	C	Y	T	G
	MW.014	T	X	X	T	S	S	A	G	A	T	T	R	Y	A	C	C	Y	X	M	G	M	Y	G	G
	MW.015	T	X	C	T	C	C	A	G	A	T	T	G	Y	A	M	C	T	W	M	G	A	T	T	K
	MW.016	Y	A	Y	T	C	C	G	G	T	T	C	A	C	A	C	C	Y	X	A	R	C	T	T	K
	MW.017	Y	A	Y	Y	S	S	R	R	W	Y	Y	R	C	A	C	C	Y	T	M	G	C	Y	T	G
	MW.018	T	X	C	X	C	G	G	A	X	T	C	G	C	A	C	C	C	A	C	G	A	T	T	G
	MW.019	T	R	C	T	G	G	R	G	W	T	T	G	Y	C	C	M	Y	A	M	R	C	Y	G	G
	MW.020	T	A	T	T	C	C	A	G	A	T	C	G	C	X	M	C	C	A	M	G	C	Y	T	G
	MW.021	X	X	C	X	X	C	A	X	T	T	C	A	C	X	A	C	T	A	X	G	A	T	T	G
	MW.025	T	R	T	T	G	C	A	G	A	C	T	G	T	A	A	C	C	A	A	G	A	C	T	G
	MW.026	T	A	C	T	C	C	A	G	A	T	T	A	X	A	C	A	T	A	C	A	C	T	T	G
	MW.029	Y	A	T	T	C	C	X	G	A	C	X	A	T	M	M	C	C	T	A	G	C	T	T	G
	MW.030	C	R	Y	T	X	S	G	R	A	C	Y	G	C	M	C	C	C	A	M	R	M	T	K	G
	MW.031	X	A	C	Y	C	C	G	R	W	T	T	G	Y	A	M	M	Y	A	A	G	M	Y	K	G
	MW.032	X	R	C	T	X	C	G	G	A	Y	Y	R	Y	A	C	C	Y	W	C	A	A	Y	K	G
	MW.033	Y	A	Y	T	C	S	G	G	A	Y	T	G	Y	M	M	C	Y	A	M	G	C	Y	K	G
	MW.034	X	A	C	T	C	C	R	G	A	Y	Y	R	C	A	M	C	Y	W	M	R	C	Y	T	G
	MW.035	Y	A	C	T	C	C	G	G	A	T	C	G	C	A	C	C	C	T	A	G	C	T	T	G
	MW.036	T	A	C	Y	C	G	A	G	A	T	T	G	C	A	A	C	Y	A	A	G	M	Y	K	G
	MW.037	T	A	C	T	C	C	A	G	A	T	T	G	C	A	M	A	T	A	C	G	A	T	T	G
	MW.038	Y	A	T	T	C	G	A	A	A	C	T	A	C	A	M	A	T	A	A	G	C	C	T	G
	MW.039	X	A	C	T	C	G	A	G	A	T	C	G	X	A	M	C	C	A	A	A	C	C	T	G
	MW.040	T	A	Y	T	X	S	X	G	W	Y	Y	R	Y	A	M	C	Y	A	A	R	M	Y	T	G
	MW.041	C	A	C	T	C	C	A	G	T	C	T	A	T	C	A	C	T	A	C	G	A	C	T	G
	MW.042	X	A	C	T	X	G	G	G	W	T	C	G	Y	C	M	M	Y	W	M	R	A	Y	K	G
	MW.043	T	A	C	T	C	C	A	G	A	C	T	G	C	A	C	A	C	A	A	A	A	T	T	G
	MW.044	X	A	Y	Y	C	S	G	G	W	Y	Y	G	Y	A	C	M	Y	T	C	R	C	Y	K	G
	MW.045	X	A	C	C	X	C	G	G	A	T	X	A	C	C	C	C	T	A	C	A	A	C	T	G
	MW.046	Y	A	Y	Y	S	S	R	G	A	Y	C	G	C	C	C	C	T	T	M	G	C	C	G	G
	MW.047	X	R	Y	Y	C	S	R	G	W	Y	C	R	T	C	M	M	Y	W	M	R	A	Y	T	G
	MW.048	T	A	C	T	C	G	A	G	A	T	C	A	T	A	C	C	T	A	C	G	C	C	T	G
	MW.049	X	A	T	C	C	G	A	G	A	T	C	X	C	A	C	A	C	A	C	G	A	C	T	G
	MW.050	X	A	Y	T	C	S	A	A	W	Y	C	A	C	C	C	C	Y	A	A	R	C	T	G	G
	MW.051	C	A	Y	Y	X	G	A	R	A	T	C	G	T	A	C	C	T	W	C	G	A	C	T	G
	MW.053	C	A	T	T	X	C	A	G	A	C	C	G	C	A	A	C	T	T	A	G	A	C	K	G
	MW.054	Y	A	C	T	X	S	R	R	A	Y	C	G	T	M	C	C	C	T	C	R	M	T	T	G
	MW.055	Y	A	Y	T	X	S	R	G	W	T	C	R	C	M	M	M	Y	W	M	G	M	T	T	G
	MW.056	T	A	C	T	X	C	G	G	A	T	C	G	C	C	C	A	T	A	A	A	C	C	T	G
		Single Nucleotide Polymorphism TaqMan Assays
	Sample	1A	1B	2A	4A	5A	6A	6B	7A	7B	7C	7D	7E	7F	7G	7H	8A	9A	10A	10B	11A	11B	12A	13B	14A
	MW.057	Y	A	T	T	X	G	A	G	A	T	C	A	T	A	A	A	C	A	C	R	C	T	T	G
	MW.058	T	A	C	T	X	C	A	G	A	T	C	A	X	A	C	C	Y	T	A	G	C	Y	T	G
	MW.059	Y	A	C	T	X	G	A	G	A	T	C	G	C	C	A	C	T	A	A	G	A	C	T	G
	MW.060	C	A	C	C	X	G	A	A	A	T	C	A	C	A	C	C	C	T	C	A	C	T	T	G
	MW.062	X	X	X	X	X	X	X	X	T	X	T	A	X	X	X	X	C	X	X	X	A	X	T	G
	MW.065	T	R	C	T	C	C	G	G	A	T	C	G	T	A	A	C	Y	T	A	G	A	T	T	G
	MW.067	X	X	X	X	X	X	X	X	X	X	C	X	X	X	X	X	X	X	X	X	X	X	X	X
	MW.068	Y	R	C	Y	X	C	A	R	T	Y	C	R	C	A	C	C	Y	W	A	G	M	T	T	G
	MW.069	X	X	C	T	X	X	G	A	A	T	C	A	Y	A	X	C	Y	A	X	G	A	T	X	G
	MW.070	T	A	T	T	X	C	A	A	A	C	C	G	C	A	C	C	C	A	A	G	C	C	K	G
	MW.072	X	X	X	X	X	X	X	G	X	X	C	X	T	X	X	X	X	X	X	X	X	X	T	X
	MW.076	T	A	T	T	X	C	G	G	A	T	C	G	C	A	C	C	T	A	A	G	C	T	G	K
	MW.077	X	X	X	C	X	X	A	G	A	X	C	X	X	X	A	X	X	X	C	X	X	T	T	X
	MW.078	T	A	C	T	X	C	A	G	A	T	C	R	Y	A	A	C	Y	W	A	R	M	Y	T	G
	MW.080	Y	A	C	T	G	C	A	G	A	T	C	G	C	C	A	A	C	T	M	R	M	C	T	G
	MW.081	T	A	Y	T	C	C	G	G	W	T	C	A	C	A	C	C	T	A	M	G	C	T	K	G
	MW.082	T	A	C	T	C	G	G	G	T	T	C	X	C	C	C	C	T	A	A	A	C	T	T	G
	MW.083	Y	A	T	T	S	C	A	G	T	T	C	A	T	A	A	C	C	A	M	G	C	Y	T	G
	MW.084	T	A	C	Y	C	S	A	G	A	T	C	G	C	A	A	C	Y	A	A	R	A	Y	T	G
	MW.085	Y	A	C	T	C	G	G	G	T	T	C	A	C	A	A	C	C	T	C	A	A	T	T	G
	MW.086	T	A	C	T	C	C	G	G	A	C	C	A	C	A	C	C	Y	T	C	A	A	Y	G	G
	MW.087	X	X	X	X	X	C	X	X	A	X	C	G	C	A	X	X	X	X	M	G	X	X	X	X
	MW.088	T	A	T	T	C	C	A	G	A	C	C	G	C	C	A	C	C	A	C	G	A	T	G	G
	MW.089	T	A	T	T	G	C	A	X	A	T	C	A	C	A	A	A	C	T	A	G	C	C	G	G
	MW.090	Y	A	C	T	C	C	G	G	A	T	C	A	C	C	C	C	C	A	C	G	C	C	G	G
	MW.091	Y	A	Y	Y	S	S	R	G	W	Y	C	R	Y	M	M	C	Y	W	M	R	C	Y	K	G
	MW.092	Y	A	Y	T	S	S	R	R	W	Y	C	G	T	A	M	C	C	A	A	R	M	Y	K	G
	MW.093	T	A	T	T	G	C	A	G	A	C	C	A	T	A	C	C	C	T	C	A	A	T	T	G
	MW.094	Y	A	C	T	C	C	A	R	A	T	C	X	C	C	C	C	C	T	A	G	A	T	T	G
	MW.096	T	A	T	T	X	C	A	G	A	C	C	A	C	A	A	A	Y	T	A	A	C	T	G	G
	MW.097	T	A	C	T	C	S	R	G	A	C	C	R	C	A	A	C	C	A	A	G	X	T	K	G
	MW.098	T	A	C	T	X	G	A	G	A	T	C	A	C	A	A	A	C	A	A	G	A	C	T	G
	MW.099	Y	R	Y	T	X	S	A	G	A	Y	C	R	C	A	C	C	C	T	A	G	A	C	K	G
	MW.100	T	A	C	T	C	C	A	G	A	C	C	G	C	A	C	C	C	A	C	G	A	C	G	G
	MW.101	T	A	Y	T	C	C	G	G	A	T	C	A	C	C	C	A	T	T	A	G	C	T	K	G
	MW.102	T	A	C	T	C	S	R	G	A	Y	C	R	Y	A	M	C	Y	W	M	G	C	T	T	G
	MW.104	T	A	C	Y	S	G	G	R	W	T	C	R	C	A	C	C	Y	A	M	R	M	T	K	G
	MW.105	T	A	C	T	C	C	G	G	A	T	T	G	C	A	A	C	C	X	C	A	A	T	T	G
	MW.106	X	A	C	X	C	C	A	G	W	T	C	X	C	X	C	X	C	X	X	A	C	C	T	X
	MW.107	C	A	T	T	C	C	A	G	A	C	C	X	C	A	A	A	C	A	A	G	A	T	T	G
	MW.109	T	G	C	T	C	G	A	G	A	C	C	A	C	A	X	C	T	T	A	G	C	T	T	G
	MW.110	T	A	Y	T	C	C	A	G	A	Y	X	G	Y	M	C	C	Y	X	A	R	M	T	T	G
	MW.111	Y	A	Y	Y	C	S	A	G	W	Y	Y	G	C	A	M	C	Y	A	M	G	C	Y	K	G
	MW.113	C	A	C	T	C	C	A	R	A	T	C	A	C	C	C	C	C	A	A	G	C	C	T	G
	MW.115	C	A	T	T	C	C	A	G	A	C	T	G	T	A	C	C	T	X	A	G	A	T	T	G
	MW.116	T	A	C	T	C	G	A	A	A	C	C	A	C	C	C	C	T	T	A	G	C	T	G	G
	MW.117	T	A	C	T	C	C	A	G	W	C	C	A	Y	A	M	C	Y	X	C	G	M	T	T	G
	MW.120	T	A	T	T	C	G	G	A	A	C	C	G	T	A	C	A	C	X	A	A	A	C	T	G
	MW.121	T	A	C	T	C	C	A	G	T	T	C	X	C	C	A	C	C	A	A	G	A	C	T	G
	MW.123	T	A	Y	Y	C	S	A	G	A	T	T	G	Y	A	M	C	Y	A	A	A	M	T	T	G
	MW.124	C	A	T	T	G	C	G	A	T	T	T	A	T	A	A	C	C	X	C	G	A	C	T	G
	MW.125	T	A	C	T	C	X	A	G	W	T	T	R	Y	A	M	C	C	A	A	G	M	T	T	G
	MW.126	T	A	C	T	G	G	A	G	A	T	C	G	T	C	A	C	T	T	C	G	C	T	G	G
	MW.128	X	A	C	T	G	C	A	G	T	T	C	G	C	A	A	C	T	X	A	G	A	C	G	G
	MW.131	C	A	C	T	C	C	G	G	A	T	C	A	C	A	C	C	C	A	C	G	C	C	T	G
	MW.133	C	A	C	T	C	G	A	R	A	Y	T	R	Y	A	X	C	Y	X	A	G	C	Y	K	G
	MW.134	C	A	T	T	C	C	G	G	A	T	T	G	T	A	A	C	C	X	A	G	A	C	T	X
		Single Nucleotide Polymorphism TaqMan Assays
	Sample	1A	1B	2A	4A	5A	6A	6B	7A	7B	7C	7D	7E	7F	7G	7H	8A	9A	10A	10B	11A	11B	12A	13B	14A
	MW.136	C	A	C	T	C	C	A	G	A	T	C	G	C	A	C	C	T	A	A	A	A	C	T	G
	MW.137	C	R	C	T	S	S	R	R	A	Y	T	G	Y	A	M	C	T	A	A	G	C	Y	K	G
	MW.138	C	A	C	T	C	C	A	G	T	C	T	G	T	A	C	A	T	A	A	A	C	T	T	G
	MW.140	C	A	T	T	C	C	G	G	W	T	T	X	T	A	A	C	C	A	A	G	M	T	K	G
	MW.141	T	A	C	T	C	S	R	G	A	C	T	G	C	A	M	C	C	T	C	G	A	T	G	G
	Additional File 2. The barcodes for 112 consecutive patients with positive peripheral blood parasitemia and sufficient DNA for performance of the molecular barcode are shown. The order of the patients displayed in the table is by study number and not by date (see Figure 4).
