# Supplementary material for: Human cerebral malaria and Plasmodium falciparum genotypes in Malawi
Source: Malar J. 2012 Feb 7;11:35. doi: 10.1186/1475-2875-11-35 (PMC3295736; doi:10.1186/1475-2875-11-35)
Supplement: Additional file 3 — The complete molecular barcodes (24 TaqMan SNP Assay) for 19 patients who had pathological evidence of cerebral malaria at autopsy. Peripheral blood DNA at the time of admission was available from five CM patients and three non-CM patients and generally showed the same genotype as tissues, with more variation in the CM + SMA patients and non-CM patients. Sample types include peripheral blood (PB), frontal lobe (FB), cerebellum (CB), brainstem (BS), heart (H), lung (L), and colon (C). The major alleles are presented in a white background and the minor alleles are presented with a grey background. The frequency of major and minor alleles for the population of Malawi parasites examined in this study was significantly different from those seen in the global population (Table 2). For a heterozygous call, the IUPAC code is used and BOTH bases denoted by the code are present (orange/light-grey background). Failed reactions are shown as "X". See Additional File 4 for IUPAC codes used in this context. [file 1475-2875-11-35-S3.XLS]

## Sheet: Additional File 3
	Additional File 3.
		Case	Sample		1A	1B	2A	4A	5A	6A	6B	7A	7B	7C	7D	7E	7F	7G	7H	8A	9A	10A	10B	11A	11B	13A	13B	14A
	CEREBRAL MALARIA	34	FL		T	A	C	T	C	C	A	G	A	T	C	G	T	A	A	C	C	A	C	G	C	C	G	G
			CB		T	A	C	T	C	C	A	G	A	T	C	G	T	A	A	C	C	A	C	G	C	C	G	G
			BS		T	A	C	T	C	C	A	G	A	T	C	G	T	A	A	C	C	A	C	G	C	C	G	G
			H		T	A	C	T	C	C	A	G	A	T	C	G	T	A	A	C	C	A	C	G	C	C	G	G
			L		T	A	C	T	C	C	A	G	A	T	C	G	T	A	A	C	C	A	C	G	C	C	G	G
			C		T	A	C	T	C	C	A	G	A	T	C	G	T	A	A	C	C	A	C	G	C	C	G	G
		35	FL		T	A	Y	T	C	G	R	R	A	C	T	R	Y	M	C	C	Y	W	A	G	M	T	T	G
			CB		T	A	Y	T	C	G	R	R	A	C	T	R	Y	M	C	C	Y	W	A	G	M	T	T	G
			BS		T	A	C	T	C	G	R	R	A	C	T	R	Y	C	C	C	Y	A	A	G	M	T	T	G
			H		T	A	Y	T	C	G	R	R	A	C	T	R	Y	M	C	C	Y	W	A	G	M	T	T	G
			L		T	A	C	T	C	G	X	R	A	C	T	G	C	M	C	C	Y	X	A	G	M	T	T	G
			C		T	A	Y	T	C	G	R	R	A	C	T	R	Y	M	C	C	Y	X	A	G	M	T	T	G
		55	FL		T	A	C	T	C	C	G	G	A	C	T	G	T	C	A	A	C	A	A	G	C	T	T	G
			CB		T	A	C	T	C	C	G	G	A	C	T	G	T	C	A	A	C	A	A	G	C	T	T	G
			BS		T	A	C	T	C	C	G	G	A	C	T	G	T	C	A	A	C	A	A	G	C	T	T	G
			H		T	A	C	T	C	C	G	G	A	C	T	G	T	C	A	A	C	X	A	G	C	T	T	G
			L		T	A	C	T	C	C	G	G	A	C	T	G	T	C	A	A	C	X	A	G	C	T	T	G
			C		T	A	X	X	X	X	X	X	X	X	X	X	X	X	X	X	X	X	X	X	X	X	X	X
			PB		C	A	C	T	C	G	G	A	A	T	T	A	T	C	C	A	C	A	A	A	A	C	T	G
		38	CB		C	A	C	T	C	G	G	A	A	T	T	A	T	C	C	A	C	X	A	A	A	C	T	G
			H		C	A	C	T	C	G	G	A	A	T	T	A	T	C	C	A	C	A	A	A	A	C	T	G
			L		C	X	C	T	C	G	G	A	A	T	T	A	T	C	C	A	C	X	A	A	A	C	T	G
			C		C	A	C	T	C	G	G	A	A	T	T	A	T	C	C	A	C	A	A	A	A	C	T	G
			PB		C	A	C	C	C	G	G	G	A	T	C	G	T	A	C	C	T	W	C	G	M	T	T	G
		39	FL		C	A	C	C	C	G	G	G	A	T	C	G	T	A	C	C	T	A	C	G	A	T	T	G
			CB		C	X	C	C	C	G	G	G	A	T	C	G	X	A	C	C	T	X	C	G	A	T	T	G
			BS		C	A	C	C	C	G	G	G	A	T	C	G	T	A	C	C	T	A	C	G	A	T	T	G
			H		C	A	C	C	C	G	G	G	A	T	C	G	T	A	C	C	T	A	C	G	A	T	T	G
			L		C	A	C	C	C	G	G	G	A	T	C	G	T	A	C	C	T	A	C	G	A	T	T	G
			C		C	A	C	C	C	G	G	G	A	T	C	G	T	A	C	C	T	X	C	G	A	T	T	G
	CM + Severe Malaria Anemia	32	FL		C	A	C	T	C	C	A	G	A	C	C	G	C	A	A	A	T	T	A	A	C	C	T	G
			CB		C	A	C	T	C	C	A	G	A	C	C	G	C	A	A	A	T	T	A	A	C	C	T	G
			BS		C	A	C	T	C	C	A	G	A	C	C	G	C	A	A	A	T	T	A	A	C	C	T	G
			H		C	A	C	T	C	C	A	G	A	C	C	G	C	A	A	A	T	T	A	A	C	C	T	G
			L		C	A	C	T	C	C	A	G	A	C	C	G	C	A	A	A	T	T	A	A	C	C	T	G
			C		C	A	C	T	C	C	A	G	A	C	C	G	C	A	A	A	T	T	A	A	C	C	T	G
			PB		T	A	C	T	S	S	A	G	A	C	Y	X	X	A	C	C	X	X	M	X	C	Y	G	G
		36	FL		T	A	C	T	G	C	A	G	A	Y	Y	A	T	A	C	C	Y	X	A	G	C	C	G	G
			CB		T	A	C	T	S	C	A	G	A	Y	Y	A	T	A	C	C	Y	A	A	G	C	Y	G	G
			BS		T	A	C	T	G	C	A	G	A	Y	Y	R	T	A	C	C	Y	X	A	G	C	Y	G	G
			H		T	X	C	T	G	C	A	G	A	Y	C	R	T	A	C	C	Y	A	A	G	C	Y	G	G
			L		Y	A	C	T	S	S	A	G	A	Y	Y	R	Y	A	C	C	Y	X	M	G	C	Y	G	G
			C		Y	A	C	T	S	S	A	G	A	Y	Y	R	Y	A	C	C	Y	A	A	G	C	Y	G	G
			PB		T	A	C	X	C	G	X	G	T	T	X	X	X	X	C	X	C	A	X	G	A	X	X	G
		37	FL		T	A	C	T	C	G	X	G	T	T	T	A	X	X	C	X	C	X	C	G	M	C	T	G
			CB		T	A	C	T	C	G	X	G	T	T	T	A	T	A	C	C	C	X	C	G	A	C	T	G
			H		T	A	C	T	C	G	A	G	T	T	T	A	T	A	C	C	C	X	C	G	M	C	T	G
			L		T	A	C	T	C	G	A	G	T	T	T	A	T	A	C	C	C	X	C	G	M	C	T	G
			C		T	A	C	T	C	G	X	G	T	T	T	A	T	A	C	C	C	X	C	G	M	C	T	G
			PB		Y	A	Y	C	C	C	A	G	W	Y	T	A	C	A	C	A	C	W	A	G	M	T	T	G
		42	FL		Y	A	Y	Y	C	C	A	G	A	Y	T	A	C	A	C	A	Y	W	M	G	M	T	T	G
			CB		Y	A	Y	Y	C	C	A	G	A	Y	T	A	C	A	C	A	Y	W	M	G	M	T	T	G
			BS		Y	A	Y	Y	C	C	A	G	A	Y	T	A	C	A	C	A	Y	W	M	G	M	T	T	G
			H		Y	A	Y	Y	C	C	A	G	A	Y	T	A	C	A	C	A	Y	W	M	G	M	T	T	G
			L		Y	A	Y	Y	C	C	A	G	A	Y	T	A	C	A	C	A	Y	W	M	G	M	T	T	G
			C		Y	A	Y	Y	C	C	A	G	A	Y	T	A	C	A	M	A	Y	W	M	G	M	T	T	G
		52	FL		T	A	C	T	C	G	A	G	A	T	C	G	T	C	C	C	C	A	A	R	M	C	T	G
			CB		T	A	C	T	C	G	A	G	A	T	C	G	T	C	C	C	C	A	A	A	A	C	T	G
			BS		T	A	C	T	C	G	A	G	A	C	C	G	T	C	C	C	C	A	A	R	A	C	T	G
			H		T	A	C	T	C	G	A	G	A	T	C	G	T	C	C	C	C	A	A	G	A	Y	T	G
			L		T	A	C	T	C	G	A	G	A	T	C	G	Y	C	C	C	C	A	A	R	M	C	T	G
			C		T	A	C	T	C	G	A	G	A	Y	C	G	T	C	C	C	C	X	A	R	M	Y	T	G
	Additional File 3
		Patient	Sample		1A	1B	2A	4A	5A	6A	6B	7A	7B	7C	7D	7E	7F	7G	7H	8A	9A	10A	10B	11A	11B	13A	13B	14A
	SMA		PB		X	A	C	T	S	C	R	G	A	Y	Y	X	Y	X	M	C	Y	X	M	X	C	Y	T	X
		30	FL		T	A	C	T	G	C	A	G	A	C	T	G	Y	A	C	C	Y	X	C	G	X	C	T	G
			CB		Y	A	C	T	S	C	R	G	W	Y	Y	R	Y	M	M	C	Y	X	M	G	M	Y	T	G
			BS		C	A	C	T	C	C	A	G	A	C	C	G	C	A	A	A	T	T	A	A	C	C	T	G
			H		Y	A	C	Y	S	C	R	G	W	Y	Y	R	Y	M	M	C	Y	A	M	G	M	Y	T	G
			L		Y	A	C	T	S	C	R	G	A	Y	Y	R	Y	M	M	C	Y	W	M	G	M	Y	T	G
			C		Y	A	C	Y	S	C	R	G	A	Y	Y	R	Y	M	M	C	Y	X	M	G	M	Y	T	G
	PNEUMONIA	31	FL		C	A	C	T	S	S	R	R	A	Y	T	R	Y	M	M	C	Y	X	A	G	M	Y	G	G
			CB		C	A	C	T	S	S	R	R	A	Y	T	R	Y	A	M	C	Y	X	A	G	M	Y	G	G
			BS		Y	A	C	T	S	S	A	R	A	Y	T	R	Y	M	M	C	T	X	A	G	M	Y	G	G
			L		T	A	C	T	C	G	A	R	A	T	Y	G	T	C	C	C	C	X	A	G	C	C	G	G
			C		T	A	C	T	C	S	X	R	A	T	Y	G	T	C	C	C	C	X	A	G	C	Y	K	G
			PB		T	R	C	T	S	C	R	G	A	Y	T	X	Y	M	C	A	X	A	M	A	M	C	T	G
		33	FL		Y	R	C	Y	S	S	R	G	A	Y	T	R	Y	A	M	M	Y	A	A	R	C	Y	K	G
			CB		Y	R	C	X	S	C	X	G	A	Y	T	R	Y	A	M	X	Y	X	A	R	C	Y	K	G
			BS		Y	R	C	Y	S	S	G	G	A	Y	Y	R	C	A	C	A	Y	X	M	R	M	Y	X	G
			H		Y	R	C	T	S	S	R	G	A	X	T	R	Y	A	C	M	Y	A	A	G	C	Y	K	G
			L		Y	R	C	Y	S	S	R	G	A	Y	T	R	Y	A	C	M	Y	X	A	R	M	Y	K	G
			C		Y	R	C	T	S	S	X	G	A	Y	T	A	T	A	C	X	Y	X	A	G	M	Y	T	G
		45	FL		C	X	X	X	X	C	X	X	A	C	X	X	X	X	X	X	X	X	A	X	X	X	X	X
			CB		C	X	X	X	C	C	X	X	A	X	X	X	X	X	X	X	X	X	A	G	X	X	X	X
			BS		C	A	Y	Y	C	C	A	G	A	C	T	A	C	A	M	M	C	X	M	G	M	T	T	G
			H		T	A	C	T	C	G	A	G	T	T	X	A	C	A	A	C	C	X	C	G	C	T	T	G
			L		T	A	C	T	C	G	A	G	T	T	T	A	C	A	A	C	C	X	C	G	C	T	T	G
			C		T	A	C	T	C	G	A	G	T	T	T	A	C	A	A	C	C	X	C	G	C	T	T	G
			PB		C	A	C	T	C	C	A	G	W	C	C	A	C	C	C	A	T	W	C	G	C	C	T	G
		47	FL		C	X	C	T	C	C	X	G	A	X	X	X	X	C	C	X	T	X	X	X	X	C	T	G
			CB		X	X	X	X	X	X	X	X	X	X	X	X	X	X	X	X	X	X	X	X	X	X	X	X
			BS		T	A	X	X	C	X	X	X	A	C	X	X	X	X	X	X	C	X	X	X	X	X	X	G
			H		C	A	C	T	C	C	A	G	A	C	C	A	C	C	C	A	T	A	C	G	C	C	T	G
			L		C	A	C	Y	C	C	A	G	A	Y	Y	R	C	C	C	A	Y	X	C	G	C	C	T	G
			C		C	A	C	T	C	C	A	G	A	C	C	A	C	C	C	A	T	A	C	G	C	C	T	G
	OTHER DIAGNOSIS	40	FL		X	X	X	X	X	X	X	X	X	X	X	X	X	X	X	X	X	X	X	X	X	X	X	X
			CB		X	X	X	X	X	X	X	X	A	X	X	X	X	X	X	X	X	X	A	X	X	X	X	X
			BS		X	X	C	C	C	G	X	G	X	C	X	X	X	X	C	X	X	X	M	G	X	C	T	G
			L		X	X	X	X	X	S	X	G	X	C	X	X	X	X	X	X	X	X	X	X	X	X	T	X
			C		T	A	C	C	C	G	A	G	A	C	C	G	C	A	C	X	Y	X	X	G	C	C	T	G
		43	FL		T	A	C	C	C	G	A	A	A	Y	T	A	Y	X	C	A	C	A	A	G	A	T	K	G
			CB		T	A	C	Y	C	G	A	G	A	Y	Y	A	Y	A	C	A	C	X	A	G	A	T	K	G
			BS		T	A	C	T	C	G	A	G	A	Y	Y	R	T	A	C	A	C	X	A	G	A	T	T	G
			H		Y	A	C	T	C	S	A	G	W	T	Y	R	Y	A	M	X	C	X	A	G	M	T	T	G
			L		X	X	X	X	C	C	X	X	A	X	X	X	X	X	X	X	X	X	A	X	X	X	X	X
			C		T	A	C	Y	C	G	R	G	X	T	T	A	T	A	C	X	C	X	A	G	M	T	T	G
		49	FL		T	A	X	X	C	G	X	G	W	Y	C	X	X	A	C	X	C	X	C	G	X	T	T	G
			CB		T	A	C	T	C	G	A	G	T	Y	C	X	C	M	C	C	C	X	M	G	M	T	T	G
			BS		X	X	X	X	X	X	X	X	X	X	X	X	X	X	X	X	X	X	A	X	X	X	X	X
			H		X	A	C	X	C	G	A	G	T	T	C	X	C	A	C	C	C	X	X	G	M	X	T	G
			L		T	A	C	T	C	G	A	G	T	T	C	X	C	M	C	C	C	A	M	G	A	T	T	G
			C		T	A	Y	X	C	G	A	G	T	C	C	X	C	A	C	C	C	X	C	G	A	T	T	G
		54	FL		T	A	X	X	X	X	X	X	X	X	X	X	X	X	X	X	X	X	X	X	X	X	X	X
			CB		T	A	X	X	X	X	X	X	X	X	X	X	X	X	X	X	X	X	X	X	X	X	X	X
			BS		T	A	X	X	X	X	X	X	X	X	X	X	X	X	X	X	X	X	X	X	X	X	X	X
			H		T	A	C	T	C	C	A	G	A	Y	T	G	C	A	C	M	T	A	M	G	M	Y	T	G
			L		T	A	C	T	C	C	R	G	A	Y	T	G	C	A	C	M	T	A	C	G	C	C	T	G
			C		Y	A	C	T	C	C	R	G	W	Y	Y	R	Y	M	M	M	Y	A	A	G	M	Y	K	G
	Additional File 3. The complete molecular barcodes (24 TaqMan SNP Assay) for 19 patients who had pathological evidence of cerebral malaria at autopsy. Peripheral blood DNA at the time of admission was available from 5 CM patients and 3 non-CM patients and generally showed the same genotype as tissues, with more variation in the CM+SMA patients and non-CM patients. Sample types include peripheral …
