# Supplementary material for: Human cerebral malaria and Plasmodium falciparum genotypes in Malawi
Source: Malar J. 2012 Feb 7;11:35. doi: 10.1186/1475-2875-11-35 (PMC3295736; doi:10.1186/1475-2875-11-35)
Supplement: Additional file 4 — Descriptions of the assays used in this study are shown including the derived major and minor allele frequencies for the Malawi data set as well as codes for heterozygous allele calls (both alleles present) in the standard IUPAC format. For a complete list of chromosome positions, primer sequences, and probe sequences, please see Additional File 3 in previous publication ([http://www.biomedcentral.com/content/supplementary/1475-2875-7-223- S3.pdf]). [file 1475-2875-11-35-S4.XLS]

## Sheet: Supplemental.Table.2
	Supplemental Table 2. Descriptions of the assays used in this study are shown including the derived major and minor allele frequencies for the Malawi data set as well as codes for heterozygous allele calls (both alleles present) in the standard IUPAC format. For a complete list of chromosome positions, primer sequences, and probe sequences, please see Additional File 3 in previous publication ([h…
		Assay Number	Assay ID	Major Allele*	Minor Allele	Heterozygous**
		1	1A	T	C	Y
		2	1B	A	G	R
		3	2A	C	T	Y
		4	4A	T	C	Y
		5	5A	C	G	S
		6	6A	C	G	S
		7	6B	A	G	R
		8	7A	G	A	R
		9	7B	A	T	W
		10	7C	T	C	Y
		11	7D	C	T	Y
		12	7E	G	A	R
		13	7F	C	T	Y
		14	7G	A	C	M
		15	7H	C	A	M
		16	8A	C	A	M
		17	9A	C	T	Y
		18	10A	A	T	W
		19	10B	A	C	M
		20	11A	G	A	R
		21	11B	C	A	M
		22	12A	T	C	Y
		23	13B	T	G	K
		24	14A	G	T	K
		*Derived major allele for the Malawi samples included in this study. See Table S1 for comparsion of allele frequencies.
		**Heterozygous allele calls derived from the IUPAC standard genetic code denoting (in this instance) that the position within the barcode is BOTH alleles. Note that "U" is not a possible allele.
